# Supplementary material for: Network-inference-based prediction of the COVID-19 epidemic outbreak in the Chinese province Hubei
Source: Appl Netw Sci. 2020 Jul 8;5(1):35. doi: 10.1007/s41109-020-00274-2 (PMC7341469; doi:10.1007/s41109-020-00274-2)
Supplement: Supplementary file 2 — Additional file 2 Table S2 – Data of the COVID-19 epidemic outbreak in Hubei. The time series of the reported number of infections and the population size for every city in Hubei. [file 41109_2020_274_MOESM2_ESM.xlsx]

## Sheet: Data
City	Population	2020-01-21	2020-01-22	2020-01-23	2020-01-24	2020-01-25	2020-01-26	2020-01-27	2020-01-28	2020-01-29	2020-01-30	2020-01-31	2020-02-01	2020-02-02	2020-02-03	2020-02-04	2020-02-05	2020-02-06	2020-02-07	2020-02-08	2020-02-09	2020-02-10	2020-02-11	2020-02-12	2020-02-13	2020-02-14
Wuhan	10607700	105	62	70	65	46	80	892	315	356	378	576	894	1033	1242	1967	1766	1501	1985	1378	1921	1552	1104	1072	1330	1001
Huanggang	6291000	0	0	0	64	58	32	59	111	172	77	153	276	244	176	223	162	90	144	96	115	80	66	43	44	26
Jingzhou	5705900	0	6	2	2	23	14	24	30	50	70	66	46	166	114	100	88	84	56	56	48	30	35	34	34	43
Xiangyang	5614000	0	0	0	0	2	34	34	61	32	123	61	94	107	84	103	52	51	69	55	57	44	25	13	10	13
Xiaogan	4878000	0	0	22	4	29	45	73	101	125	142	87	121	169	202	342	424	255	172	123	105	101	109	88	90	37
Xiantao	1155000	0	0	2	8	1	1	15	5	23	35	7	43	29	19	37	40	42	52	20	37	22	22	18	20	14
Yichang	4115000	0	0	1	0	19	11	20	12	54	50	109	77	39	60	44	67	47	23	71	45	23	12	26	16	13
Shiyan	3383000	0	0	1	4	15	20	25	23	31	31	27	35	44	35	27	35	42	43	29	14	24	31	23	23	12
Enshi	3327000	0	0	0	11	6	8	13	13	15	9	12	18	6	12	15	6	13	3	6	21	8	8	7	6	1
Jingmen	2896300	0	1	0	20	17	52	24	28	49	36	24	78	16	55	22	86	45	35	41	12	15	40	29	21	6
Xianning	2507000	0	0	0	0	43	21	27	21	18	36	40	40	50	52	36	15	44	33	17	14	8	10	3	15	11
Huangshi	2458000	0	0	0	0	31	5	17	33	27	55	41	43	82	71	104	57	69	68	50	52	30	39	25	18	21
Suizhou	2190800	0	0	0	5	31	16	18	46	27	85	76	80	74	183	65	128	81	38	31	65	46	34	31	40	28
Ezhou	1059500	0	0	0	1	0	19	37	27	39	66	38	51	28	26	50	41	48	98	67	89	65	71	49	47	46
Tianmen	1292000	0	0	0	3	2	8	10	11	10	23	15	17	16	2	11	10	25	16	18	20	44	32	43	13	8
Shennongjia	76800	0	0	0	0	0	0	1	2	2	2	0	0	0	3	0	0	0	0	0	0	0	0	0	0	0
Qianjiang	958000	0	0	0	0	0	5	2	1	2	2	15	8	0	9	10	10	10	6	2	3	5	0	4	1	2
